# Supplementary material for: Caspr3-Deficient Mice Exhibit Low Motor Learning during the Early Phase of the Accelerated Rotarod Task
Source: PLoS One. 2016 Jan 25;11(1):e0147887. doi: 10.1371/journal.pone.0147887 (PMC4726695; doi:10.1371/journal.pone.0147887)
Supplement: S1 Table — Data obtained from home cage test, open field test, elevated plus maze test, Y-maze test, resident-intruder test, fear conditioning test, startle response test, PPI test, hot plate test, and tail flick test are presented. (XLSX) [file pone.0147887.s001.xlsx]

## Sheet: Sheet1
Genotype	Home cage test			Open field test									Elevated plus maze test			Y-maze test					Resident–intruder test			Fear conditioning test		Startle response and PPI test					Hot plate test		Tail flick test
	Total activity	Total active time (min)		Total distance (cm)	Total time in center area (sec)	Locomotion (sec)	Leaning (sec)	Rearing (sec)	Grooming (sec)	Pausing (sec)	Streaching (sec)		Total distance (cm)	% time in open arm		% alternation	% first choice norvel arm	No. of norvel arm entries	Total time in norvel arm (sec)		Nonaggressive behaviors	Aggressive behaviors		Time of freezing (sec)		Startle magnitude	Response time (msec)	PPI rate	prepulse response time (msec)		Time (sec)		Time (sec)
WT1	39937	1298		6047.6	6	266	88	89	10	1	0		174.77	15.944		59.0909	1	9	112		238	55		100		463.833	25.3333	34.0879	21.3889		20.53		2.7
WT2	39152	1499		5185	10	331	6	45	6	0	2		123.26	14.333		68.1818	0	1	32		177	4		73		224.5	30	49.8639	22.5		29.33		3.1
WT3	77992	1843		6036.1	6.5	287	133	23	8	0	1		91.97	78.666		62.5	1	6	67		100	30		280		777	17	51.4372	16.3333		20.49		3
WT4	36694	1288		4956.6	3.9	245	102	59	7	14	0		160.18	12.111		60.7143	1	8	106		443	128		144		917.667	20.5	30.0944	19.6111		30.3		2.9
WT5	31893	1247		4121.8	2.6	213	114	11	24	17	0		85.41	9.333		90.4762	1	5	86		147	75		122		188	20.5	36.4362	34.3333		23		3.1
WT6	42929	1372		5218.7	6.8	287	41	44	10	14	0		146.82	12.278		42.8571	0	3	45		251	16		76		663.167	15.1667	58.1721	15.5		31.2		2.4
WT7	64042	1673		5823.9	11.3	319	83	24	12	0	6		113.3	7.611		72.2222	1	9	150		356	88		78		500.333	22	61.0482	18.4444		23.1		2.8
WT8	30609	1355		6238.4	6.3	317	71	27	8	2	3		140.54	12.999		52.9412	0	7	92		184	622		71		301.833	18.8333	44.8555	25.3889		18.8		2.8
WT9	40486	1629		6162.8	10.7	258	47	69	15	2	0		103.29	9.667		0	1	4	60		245	34		31		156.167	27.8333	13.4116	29.8333		23.07		1.9
WT10	68524	2024		4916.9	9.3	259	38	18	6	1	2		145.19	9.945		50	1	7	106		180	148		90		766.333	17.6667	54.9949	17.5556		19.8		2
WT11	42175	1459		6509.4	4.4	297	89	12	9	1	0		120.32	5.111		75	1	5	156		231	19		99		697.5	15.1667	41.6249	15.3333		22.4		1.8
WT12	47993	1784		4205.2	13.8	208	49	10	22	10	2		110.2	1.833		81.25	1	2	134		271	185		54		207.5	26	48.6212	21.7222		24.7		2.3
WT13	35431	1281		4802.8	3.1	260	62	51	16	9	0		97.89	5.611		68.4211
WT14	35101	1432
WT15	31669	1375
WT16	46055	1802
WT17	51820	2000
KO1	33544	1537		4774.1	6.1	215	58	52	28	19	0		118.99	0		73.3333	1	6	100		199	7		66		263	18.6667	10.3718	21.6667		17.74		2.4
KO2	34298	1378		5392.8	2.9	311	64	33	11	0	0		128.87	4.112		55	1	7	74		207	15		55		367.833	16.6667	31.0074	17.1667		24.95		2.2
KO3	55335	1781		5302.9	6.6	263	98	59	6	4	0		169.31	16.612		64	1	8	81		144	0		202		568.833	25.1667	35.7261	20		27.2		2.5
KO4	42987	1623		5854.4	4.3	321	65	24	10	60	1		123.23	35.443		86.6667	0	8	81		274	185		50		472.167	20.5	53.5357	21.7778		30.04		4.3
KO5	39702	1562		4124.7	12.2	253	9	50	6	14	3		115.32	35.722		70.5882	1	3	50		283	96		168		300.333	17	24.1398	20.7222		22.33		2.5
KO6	27245	1301		4741.4	6.9	255	79	19	8	21	8		73.92	2.556		91.6667	1	4	66		355	124		132		284.667	23.6667	-14.637	21.7778		24.5		3
KO7	33884	1280		5661.7	5.1	298	131	44	7	2	0		76.05	0		64.2857	0	7	92		129	536		90		726	18.3333	43.3808	18.1667		21.8		3.4
KO8	49513	1524		6227.5	4.9	329	96	7	15	4	0		106.16	2.223		55.5556	0	8	131		171	216		67		621.5	17	40.1359	18.8333		20.93		2.3
KO9	26871	997		5655.4	4.6	297	81	11	8	4	12		135.11	43.445		61.9048	1	4	62		216	63		162		219.5	18.6667	40.8251	26.1111		20.7		1.9
KO10	57758	1731		6309.3	2.4	267	101	15	16	5	2		103.45	0.889		80	1	5	75		188	213		117		140.833	37.3333	53.6489	29.3889		20.3		2.2
KO11	37983	1471		5760.1	3.9	244	122	33	11	1	3		116.26	5.611		63.1579	1	3	85		272	321		101		681.833	15.8333	64.483	19.3333		20.8		2.2
KO12	33485	1641		5278.6	2.9	263	78	6	8	4	6		148.63	0.167		55.5556	1	5	83		293	102		88		720.167	16.3333	44.2104	21.2222		19.8		1.7
KO13	43655	1542
KO14	36451	1680
KO15	49534	1606
KO16	38512	1418
KO17	56611	1922
