# Supplementary material for: Caspr3-Deficient Mice Exhibit Low Motor Learning during the Early Phase of the Accelerated Rotarod Task
Source: PLoS One. 2016 Jan 25;11(1):e0147887. doi: 10.1371/journal.pone.0147887 (PMC4726695; doi:10.1371/journal.pone.0147887)
Supplement: S2 Table — (XLSX) [file pone.0147887.s002.xlsx]

## Sheet: behaviour
Tests	Index	Kolmogorov-Smirnov test		F-test
		WT	KO
Home-cage test	Total activity	p > 0.05	p >0.05	p > 0.05	t-test	p > 0.05
	Total active time (min)	p > 0.05	p >0.05	p > 0.05	t-test	p > 0.05
Open field test	Total distance (cm)	p > 0.05	p >0.05	p > 0.05	t-test	p > 0.05
	Total time in center area (sec)	p > 0.05	p >0.05	p > 0.05	t-test	p > 0.05
	Locomotion (sec)	p > 0.05	p >0.05	p > 0.05	t-test	p > 0.05
	Leaning (sec)	p > 0.05	p >0.05	p > 0.05	t-test	p > 0.05
	Rearing (sec)	p > 0.05	p >0.05	p > 0.05	t-test	p > 0.05
	Grooming (sec)	p > 0.05	p >0.05	p > 0.05	t-test	p > 0.05
	Pausing (sec)	p > 0.05	p >0.05	p = 0.0026	Mann-Whitney test	p > 0.05
	Streaching (sec)	p > 0.05	p >0.05	p = 0.0142	Mann-Whitney test	p > 0.05
Elevated plus maze test	Total distance (cm)	p > 0.05	p >0.05	p > 0.05	t-test	p > 0.05
	% time in open arm	p = 0.0196	p >0.05	p > 0.05	Mann-Whitney test	p > 0.05
Y-maze test	% alternation	p > 0.05	p >0.05	p > 0.05	t-test	p > 0.05
	No. of norvel arm entries	p > 0.05	p >0.05	p > 0.05	t-test	p > 0.05
	Total time in norvel arm (sec)	p > 0.05	p >0.05	p = 0.0381	Mann-Whitney test	p > 0.05
Resident-Intruder test	Nonaggressive behaviors (s)	p > 0.05	p >0.05	p > 0.05	t-test	p > 0.05
	Aggressive behaviors (s)	p > 0.05	p >0.05	p > 0.05	t-test	p > 0.05
Fear conditioning test	Time of freezing (sec)	p > 0.05	p >0.05	p > 0.05	t-test	p > 0.05
Startle response and PPI test	Startle magnitude	p > 0.05	p >0.05	p > 0.05	t-test	p > 0.05
	Response time (msec)	p > 0.05	p >0.05	p > 0.05	t-test	p > 0.05
	PPI rate	p > 0.05	p >0.05	p > 0.05	t-test	ｐ> 0.05
	prepulse response time (sec)	p > 0.05	p >0.05	p > 0.05	t-test	p > 0.05
Hot plate test	Time (sec)	p > 0.05	p >0.05	p > 0.05	t-test	p > 0.05
Tail flick test	Time (sec)	p > 0.05	p >0.05	p > 0.05	t-test	p > 0.05
