# Supplementary material for: Caspr3-Deficient Mice Exhibit Low Motor Learning during the Early Phase of the Accelerated Rotarod Task
Source: PLoS One. 2016 Jan 25;11(1):e0147887. doi: 10.1371/journal.pone.0147887 (PMC4726695; doi:10.1371/journal.pone.0147887)
Supplement: S3 Table — (XLSX) [file pone.0147887.s003.xlsx]

## Sheet: Accelerated rotarod test
Genotype	day1 Latency to fall (sec)										day2 Latency to fall (sec)										day3 Latency to fall (sec)										day4 Latency to fall (sec)										day5 Latency to fall (sec)
	session1	session2	session3	session4	session5	session6	session7	session8	session9	session10	session1	session2	session3	session4	session5	session6	session7	session8	session9	session10	session1	session2	session3	session4	session5	session6	session7	session8	session9	session10	session1	session2	session3	session4	session5	session6	session7	session8	session9	session10	session1	session2	session3	session4	session5	session6	session7	session8	session9
WT1	22	28	61	46	21	35	26	76	89	149	94	169	142	170	213	156	169	207	128	138	210	124	195	112	161	274	231	292	286	207	66	123	185	223	191	219	288	243	222	164	87	99	122	169	195	226	235	228	251
WT2	64	26	147	115	136	169	192	145	121	148	146	106	208	169	195	141	167	286	226	233	140	184	242	231	279	300	217	299	300	64	222	251	217	291	285	267	272	168	300	300	227	184	203	260	281	277	289	300	279
WT3	45	66	56	80	63	79	90	84	104	111	85	90	125	113	144	130	137	132	127	160	99	98	136	106	142	131	169	159	171	175	67	123	165	170	170	186	185	198	172	176	74	85	175	168	163	152	163	165	212
WT4	23	58	86	107	131	147	201	134	149	199	120	179	193	157	204	166	166	152	187	253	253	204	197	257	226	295	143	201	266	179	69	164	200	216	223	181	161	191	211	226	221	80	124	178	163	123	170	161	71
WT5	44	68	48	109	102	74	117	114	83	92	43	106	146	112	146	160	93	134	154	191	94	124	170	185	175	147	161	124	224	170	133	149	209	133	160	168	149	237	144	159	109	166	169	114	175	172	179	196	174
WT6	69	89	112	107	137	140	137	99	138	163	90	123	165	183	168	172	183	128	192	187	100	150	180	207	197	227	170	228	78	211	58	118	219	239	233	173	155	192	219	208	198	229	214	246	139	220	182	248	223
WT7	57	41	34	48	75	80	85	111	115	83	81	111	120	137	131	138	132	142	128	135	63	137	146	153	92	113	98	104	204	115	87	113	106	78	110	112	90	104	71	101	69	101	72	108	120	125	122	103	100
WT8	29	46	69	107	100	96	119	131	117	109	56	147	121	154	140	161	190	164	150	167	143	110	138	161	138	134	137	159	128	126	147	170	186	139	136	133	132	165	166	115	141	131	149	154	184	123	164	82	172
WT9	62	111	133	135	156	178	180	24	101	136	202	121	209	171	181	201	186	185	66	49	72	156	200	204	213	164	226	238	223	206	173	158	109	134	148	99	190	129	156	170	216	180	114	210	191	129	125	171	171
WT10	36	47	58	116	134	78	126	90	97	96	117	95	138	155	117	133	165	80	226	145	158	169	243	144	170	116	216	151	229	218	172	126	166	183	159	148	133	165	109	168	121	126	134	155	154	152	162	177	193
WT11	57	77	88	114	115	135	91	97	110	139	97	111	144	108	104	109	134	180	147	150	90	91	126	177	220	155	124	208	241	137	93	99	137	56	69	93	145	86	152	121	121	126	207	204	176	192	217	211	182
WT12	46	70	91	101	126	153	130	108	144	156	152	164	162	188	179	161	169	135	185	152	86	156	184	144	172	150	175	199	174	183	118	122	79	175	121	195	167	152	167	189	106	132	194	224	205	195	239	232	241
KO1	79	97	65	115	80	112	107	149	38	83	122	169	143	137	182	226	189	200	218	176	195	221	205	238	192	210	107	187	230	222	174	241	188	239	173	213	242	208	133	210	163	212	122	239	200	171	130	215	276
KO2	57	67	71	68	81	88	70	103	78	82	93	117	101	82	130	134	103	92	121	110	35	82	109	128	120	79	125	107	123	93	46	73	94	124	67	122	150	153	133	137	52	135	128	161	189	136	107	134	95
KO3	55	44	72	103	120	100	138	92	97	150	76	119	177	139	115	145	124	185	193	195	47	152	204	167	193	146	162	161	150	138	111	175	183	218	138	161	194	205	102	130	82	150	158	224	224	215	220	228	241
KO4	23	86	129	83	85	104	83	42	66	98	62	58	156	89	144	171	195	178	169	157	60	102	104	71	130	154	138	119	161	129	88	117	147	135	162	165	146	153	193	101	104	135	152	77	106	122	119	99	98
KO5	63	83	74	93	98	100	74	135	103	100	40	81	108	118	106	103	104	105	86	126	76	108	83	118	134	117	118	70	121	155	143	106	131	164	153	129	111	90	76	101	119	61	121	109	131	132	133	98	152
KO6	28	79	71	109	77	124	103	77	71	100	52	104	123	117	141	95	118	102	92	116	46	108	94	134	120	124	140	143	79	144	42	60	97	116	65	136	143	104	142	105	119	106	80	134	83	81	134	105	94
KO7	81	43	59	52	91	112	76	76	97	52	68	76	89	95	175	152	138	178	175	148	145	155	177	182	179	161	112	145	167	188	223	203	164	15	18	59	41	81	35	179	191	177	223	232	136	170	142	150	186
KO8	20	53	83	106	11	14	45	64	35	96	108	101	92	65	97	108	115	98	52	145	180	125	128	188	170	233	183	176	189	214	177	176	113	235	192	238	183	220	204	233	178	160	121	228	227	184	242	259	134
KO9	33	27	90	51	70	116	123	88	89	88	90	112	115	153	166	145	130	90	121	158	89	168	97	175	125	155	145	164	192	187	93	68	129	127	96	135	181	139	111	76	70	111	121	137	126	185	177	203	182
KO10	54	36	41	74	47	75	99	74	50	54	52	80	92	66	54	74	108	162	147	217	150	200	244	195	193	207	185	228	218	239	108	95	230	178	144	231	173	195	284	219	229	191	190	235	224	262	200	270	146
KO11	17	57	71	96	69	97	119	95	122	50	102	125	105	143	104	150	163	151	118	183	85	150	151	172	136	160	201	189	196	87	165	81	150	117	180	22	153	151	163	154	69	126	158	177	158	204	208	173	211
KO12	42	19	29	96	94	117	108	115	30	102	132	175	189	161	153	138	203	193	178	230	192	225	206	132	145	185	196	235	174	136	191	200	195	223	217	162	211	176	214	215	167	182	224	200	198	188	191	182	281
[truncated: 6 more columns]
