# Supplementary material for: Caspr3-Deficient Mice Exhibit Low Motor Learning during the Early Phase of the Accelerated Rotarod Task
Source: PLoS One. 2016 Jan 25;11(1):e0147887. doi: 10.1371/journal.pone.0147887 (PMC4726695; doi:10.1371/journal.pone.0147887)
Supplement: S4 Table — (XLSX) [file pone.0147887.s004.xlsx]

## Sheet: Statistics of rotarod test
Day	Index	Kolmogorov-Smirnov test		Bartlett test
		WT	KO
Day 1	trial 1	p > 0.05	p > 0.05	p > 0.05	two-way repeated ANOVA	see Fig. 1
	trial 2	p > 0.05	p > 0.05
	trial 3	p > 0.05	p > 0.05
	trial 4	p > 0.05	p > 0.05
	trial 5	p > 0.05	p > 0.05
	trial 6	p > 0.05	p > 0.05
	trial 7	p > 0.05	p > 0.05
	trial 8	p > 0.05	p > 0.05
	trial 9	p > 0.05	p > 0.05
	trial 10	p > 0.05	p > 0.05
Day 2	trial 1	p > 0.05	p > 0.05	p > 0.05	two-way repeated ANOVA
	trial 2	p > 0.05	p > 0.05
	trial 3	p > 0.05	p > 0.05
	trial 4	p > 0.05	p > 0.05
	trial 5	p > 0.05	p > 0.05
	trial 6	p > 0.05	p > 0.05
	trial 7	p > 0.05	p > 0.05
	trial 8	p > 0.05	p > 0.05
	trial 9	p > 0.05	p > 0.05
	trial 10	p > 0.05	p > 0.05
Day 3	trial 1	p > 0.05	p > 0.05	p > 0.05	two-way repeated ANOVA
	trial 2	p > 0.05	p > 0.05
	trial 3	p > 0.05	p > 0.05
	trial 4	p > 0.05	p > 0.05
	trial 5	p > 0.05	p > 0.05
	trial 6	p > 0.05	p > 0.05
	trial 7	p > 0.05	p > 0.05
	trial 8	p > 0.05	p > 0.05
	trial 9	p > 0.05	p > 0.05
	trial 10	p > 0.05	p > 0.05
Day 4	trial 1	p > 0.05	p > 0.05	p > 0.05	two-way repeated ANOVA
	trial 2	p > 0.05	p > 0.05
	trial 3	p > 0.05	p > 0.05
	trial 4	p > 0.05	p > 0.05
	trial 5	p > 0.05	p > 0.05
	trial 6	p > 0.05	p > 0.05
	trial 7	p > 0.05	p > 0.05
	trial 8	p > 0.05	p > 0.05
	trial 9	p > 0.05	p > 0.05
	trial 10	p > 0.05	p > 0.05
Day 5	trial 1	p > 0.05	p > 0.05	p > 0.05	two-way repeated ANOVA
	trial 2	p > 0.05	p > 0.05
	trial 3	p > 0.05	p > 0.05
	trial 4	p > 0.05	p > 0.05
	trial 5	p > 0.05	p > 0.05
	trial 6	p > 0.05	p > 0.05
	trial 7	p > 0.05	p > 0.05
	trial 8	p > 0.05	p > 0.05
	trial 9	p > 0.05	p > 0.05
	trial 10	p > 0.05	p > 0.05
Day 1	Learning rate	p > 0.05	p > 0.05	p = 0.02301	Mann-Whitney test with Bonferroni correction
Day 2	Learning rate	p > 0.05	p > 0.05
Day 3	Learning rate	p > 0.05	p > 0.05
Day 4	Learning rate	p > 0.05	p > 0.05
Day 5	Learning rate	p > 0.05	p > 0.05
