# Supplementary material for: Caspr3-Deficient Mice Exhibit Low Motor Learning during the Early Phase of the Accelerated Rotarod Task
Source: PLoS One. 2016 Jan 25;11(1):e0147887. doi: 10.1371/journal.pone.0147887 (PMC4726695; doi:10.1371/journal.pone.0147887)
Supplement: S6 Table — (XLSX) [file pone.0147887.s006.xlsx]

## Sheet: Statistics of wheel running
Index	Day	Kolmogorov-Smirnov test		Bartlett test
		WT	KO
Rotations / 1 h	day 1	p > 0.05	p > 0.05	p > 0.05	two-way repeated ANOVA	see Fig. 2
	day 2	p > 0.05	p > 0.05
	day 3	p > 0.05	p > 0.05
	day 4	p > 0.05	p > 0.05
	day 5	p > 0.05	p > 0.05
	day 6	p > 0.05	p > 0.05
swings / 1,000 rotarions	day 1	p > 0.05	p > 0.05	p > 0.05	two-way repeated ANOVA
	day 2	p > 0.05	p > 0.05
	day 3	p > 0.05	p > 0.05
	day 4	p > 0.05	p > 0.05
	day 5	p > 0.05	p > 0.05
	day 6	p > 0.05	p > 0.05
swings / 1,000 rotarions (% of Day 1)	day 1	p < 0.0001	p < 0.0001	p > 0.05	Mann-Whiteny test with Bonferron correction
	day 2	p > 0.05	p > 0.05
	day 3	p > 0.05	p > 0.05
	day 4	p > 0.05	p > 0.05
	day 5	p > 0.05	p > 0.05
	day 6	p > 0.05	p > 0.05
