# Supplementary material for: Caspr3-Deficient Mice Exhibit Low Motor Learning during the Early Phase of the Accelerated Rotarod Task
Source: PLoS One. 2016 Jan 25;11(1):e0147887. doi: 10.1371/journal.pone.0147887 (PMC4726695; doi:10.1371/journal.pone.0147887)
Supplement: S7 Table — (XLSX) [file pone.0147887.s007.xlsx]

## Sheet: c-Fos expressing cells
	c-Fos positive cells (cells/mm2)
Genotype	dorsal striatum	ventral striatum	cerebellum	motor cortex, M1	motor cortex, M2	cingulate cortex, Cg1	cingulate cortex, Cg2
untrained WT1	4130.37	2508.46	632.807	2632.16	6034.05	4975.69	4075.39
untrained WT2	3525.59	1766.23	268.027	2192.33	2474.1	3559.95	3422.5
untrained WT3	3085.75	1676.89	254.282	1642.53	2927.68	3628.68	3463.74
untrained WT4	4872.6	2467.23	274.9	1195.81	4089.13	5752.28	6604.47
untrained WT5	2137.35	865.934	447.41	1010.26	3752.38	4673.3	4742.02
untrained WT6	5587.34	2487.84	295.517	1078.98	3333.16	4961.94	6171.5
trained WT1	8267.61	2446.61	1931.17	3120.11	5429.27	5388.03	5717.91
trained WT2	10405	2714.63	1422.61	5999.69	7724.68	9552.77	7559.74
trained WT3	6446.4	1553.18	3285.05	5539.23	5511.74	4803.87	4047.9
trained WT4	11332.7	2989.53	2659.65	3827.98	6680.06	5649.19	6329.57
trained WT5	11525.2	2831.47	2364.14	5257.46	6762.53	5401.78	5594.21
trained WT6	8047.69	1690.63	1072.11	3319.41	4604.57	4886.34	5209.35
untrained KO1	3827.98	2384.76	219.92	2089.24	4199.09	3793.62	3669.91
untrained KO2	5058.16	1828.08	426.095	1800.59	3113.24	4460.25	4810.75
untrained KO3	3511.84	2254.18	233.665	2068.62	3298.8	3642.42	4054.77
untrained KO4	3436.25	2109.86	329.88	2783.36	4968.81	6707.55	6735.04
untrained KO5	3030.77	1030.87	391.732	1999.9	2858.96	4006.66	3889.83
untrained KO6	4254.07	1182.07	213.047	1518.82	2941.43	3669.91	3759.25
trained KO1	6432.65	2968.92	1292.03	2233.56	8047.69	6666.32	6652.57
trained KO2	6487.63	1931.17	1518.82	2185.45	4240.33	3731.76	4364.03
trained KO3	7717.81	3621.8	2769.61	6240.22	8178.27	8796.79	7202.37
trained KO4	8363.82	2151.09	3120.11	6432.65	7594.11	7910.24	5814.13
trained KO5	6803.77	1505.08	2556.57	6803.77	5504.87	4941.32	5889.73
trained KO6	6089.03	2089.24	1120.22	3972.3	4693.91	4439.63	4116.62
trained KO7	6501.38	1903.68	1182.07	3312.54	5566.72	5374.29	3848.6
