# Supplementary material for: Caspr3-Deficient Mice Exhibit Low Motor Learning during the Early Phase of the Accelerated Rotarod Task
Source: PLoS One. 2016 Jan 25;11(1):e0147887. doi: 10.1371/journal.pone.0147887 (PMC4726695; doi:10.1371/journal.pone.0147887)
Supplement: S8 Table — (XLSX) [file pone.0147887.s008.xlsx]

## Sheet: Statistics of c-Fos expression
	regions	Kolmogorov-Smirnov test				Bartlett test
		untrained WT	trained WT	untrained KO	trained KO
c-Fos expression cells	dorsal striatum	p > 0.05	p > 0.05	p > 0.05	p > 0.05	p > 0.05	two-way ANOVA	see Fig. 3B-E
	ventral striatum	p > 0.05	p > 0.05	p > 0.05	p > 0.05	p > 0.05	two-way ANOVA
	cerebellum	p > 0.05	p > 0.05	p > 0.05	p > 0.05	p < 0.0001	Mann-Whitney-test with Bonferroni correction
	M1	p > 0.05	p > 0.05	p > 0.05	p > 0.05	p = 0.00735	Mann-Whitney-test with Bonferroni correction
	M2	p > 0.05	p > 0.05	p > 0.05	p > 0.05	p > 0.05	two-way ANOVA
	Cg1	p > 0.05	p > 0.05	p > 0.05	p > 0.05	p > 0.05	two-way ANOVA
	Cg2	p > 0.05	p > 0.05	p > 0.05	p > 0.05	p > 0.05	two-way ANOVA
